# Supplementary material for: Characterization of bacterial community in tobacco leaves at flue-curing and redrying processing stages
Source: Sci Rep. 2023 Aug 16;13:13333. doi: 10.1038/s41598-023-40502-0 (PMC10432385; doi:10.1038/s41598-023-40502-0)
Supplement: Supplementary file 1 — Supplementary Information 1. [file 41598_2023_40502_MOESM1_ESM.xlsx]

## Sheet: Sheet1
PICRUSt metabolic prediction (level2)
	Before flue-curing									Before redrying
././@LongLink0000000000000000000000000000015000000000000011561 Lustar rootrootPICRUSt_heatmap_all.fna_stage_group_30_level1.result/KEGG_prediction/Absolute/Genes.level2.absolute.matPICRUSt_heatmap_all.fna_stage_group_30_level1.result/KEGG_prediction/Absolute/Genes.level2.absolute.0000664000175000017500000003763514404234541034360 0ustar novomagicnovomagicKO_Hierarchy	N1C	N1B	G1C	B1C	F1C	M1C	H1C	L1C	L1B	N3C	N3B	G3C	B3C	F3C	M3C	H3C	L3C	L3B
Membrane_Transport	10521111	11987914	11687233	10540253	10633108	8517763	20250948	9939458	10118625	14749423	12837219	12942868	10799627	8376994	10367932	9156496	10813020	12736124
Amino_Acid_Metabolism	7893314	8604027	9391888	7913598	7619065	6450750	9576124	7535511	7612952	8954668	8781240	10888741	8355992	7038261	6987780	6328162	7920685	7990691
Carbohydrate_Metabolism	7936803	7492065	8504339	8045987	7569471	5970384	11842184	7557486	7626560	8305715	7972325	10345750	7627903	6712164	6699434	6513461	7244646	8412506
Replication_and_Repair	6725925	4820328	5378026	6890011	5921877	4627775	7011535	6186987	6256661	5121166	5115988	6413351	4949276	4646540	4299371	4366474	4982306	5385449
Energy_Metabolism	9428764	4052150	4390680	9884059	7168558	3421758	5279150	8277318	7931243	4263963	4159359	5015583	4038918	3674581	3591654	3114884	3910366	4145087
Poorly_Characterized	4855314	3891699	4120144	4948624	4588863	3310345	6568670	4504141	4581174	4454067	4191025	4360569	4016676	3759456	3670337	3332281	4025918	4647915
Metabolism_of_Cofactors_and_Vitamins	5467145	3295136	3482032	5666544	4445241	2611089	4236719	4892675	4772012	3401978	3427231	3930728	3165230	3057854	2847795	2502625	3108688	3280940
Cellular_Processes_and_Signaling	3328089	2947271	2929764	3364951	3433517	2560874	6421090	3205761	3312315	3383329	3237463	2840864	2969191	3090796	2874051	2721523	3433478	4101889
Translation	4123992	2866849	3167017	4229861	3600420	2798238	4042794	3765605	3820203	2963743	2967127	3578357	2885890	2636835	2445534	2592233	2882077	3118096
Lipid_Metabolism	2565823	2865719	3247253	2558915	2549754	2206716	3118705	2503276	2531148	3135021	3009399	3708936	2934252	2496164	2440271	2177827	2806412	2759981
Xenobiotics_Biodegradation_and_Metabolism	2234964	3246662	3603339	2177531	2312799	2194712	2417267	2263254	2214406	3417229	3362542	4098681	3080204	2510988	2655468	2077215	2705264	2617107
Cell_Motility	1712890	2934355	2642900	1607093	2147042	2385926	3406673	1823135	2036111	3196538	3322084	2879332	2707753	3801617	2798213	1861100	3985400	2870883
Nucleotide_Metabolism	3013828	2407242	2604094	3077462	2676617	2071466	3333013	2782677	2808704	2548979	2519787	3063957	2365448	2228158	2111109	2066477	2380687	2524757
Metabolism	2571274	1929983	2088345	2635318	2391013	1467042	3681584	2389984	2405191	2219414	2059594	2345307	1986565	1809705	1812603	1698589	2156924	2503866
Genetic_Information_Processing	2947371	1763617	1850805	3053931	2470555	1501648	2943555	2633508	2635296	2002503	1879982	1882026	1756325	1604785	1557383	1436637	1633450	2031706
Signal_Transduction	2144685	1897874	1861607	2162662	2138474	1529914	3143943	2053750	2100065	2201968	2113960	1964367	1833037	2153272	1868022	1531291	2387615	2291463
Folding,_Sorting_and_Degradation	2642299	1469703	1668862	2734727	2247947	1456994	2529107	2385248	2390992	1631071	1581320	1866850	1590163	1496199	1358949	1393210	1694908	1847814
Transcription	1654727	1736092	1895662	1661225	1761304	1398796	3546995	1609772	1689101	2046949	1883010	2108100	1790629	1554752	1561663	1648577	1963190	2281619
Enzyme_Families	2587007	1261982	1423027	2694441	2135808	1103785	2415165	2326501	2292776	1438675	1384439	1586801	1338576	1357190	1193172	1232810	1580671	1676741
Metabolism_of_Terpenoids_and_Polyketides	1961523	1680084	1900288	2001015	1718145	1186984	1624342	1828115	1788666	1669904	1654559	2155185	1628516	1312655	1386335	1217713	1421064	1478358
Metabolism_of_Other_Amino_Acids	1531954	1635458	1752264	1537635	1486154	1238189	1990245	1469763	1475057	1739950	1708479	1927878	1580995	1497913	1402331	1202087	1569581	1591982
Glycan_Biosynthesis_and_Metabolism	1807091	1171306	1253058	1855764	1707838	1153932	2783555	1638898	1732591	1410727	1292661	1283607	1266042	1174875	1126749	1173684	1329985	1754528
Biosynthesis_of_Other_Secondary_Metabolites	999236	747295	798442	1026038	815944	488857	709235	908279	882239	752021	766976	913058	671840	633450	601496	493362	636798	620106
Cell_Growth_and_Death	606672	759401	638492	608474	494340	476266	309638	551615	530636	650322	740481	594705	505161	581436	541049	275126	395345	347678
Infectious_Diseases	648938	368163	367792	675333	556714	304554	731428	579133	577417	402884	397955	367150	358910	392072	342029	328695	361947	466831
Neurodegenerative_Diseases	128795	469836	390982	105245	172990	328551	199049	142221	152433	405895	484807	325487	342089	435352	352591	166632	269325	247406
Endocrine_System	427177	198643	302810	446514	333034	149999	164850	391144	377565	206420	201926	463615	258521	217627	178378	190200	298328	227389
Transport_and_Catabolism	198459	227517	260553	196637	189720	181834	184529	197326	200184	226681	235085	348269	242288	244411	213603	167107	238929	209748
Cancers	132787	218250	190773	129966	122979	157916	124880	124668	121350	182729	211217	163201	153078	184802	160568	79871	110521	117816
Signaling_Molecules_and_Interaction	161076	123746	142801	162207	147592	101212	138256	151093	151454	142617	137632	156652	137418	144225	121812	120158	159082	131556
	Before flue-curing			Before redrying		Significant difference analysis
	Average	SD		Average	SD
Membrane_Transport	1.15774e+07	3.40342e+06		11419967	2.04293e+06
Amino_Acid_Metabolism	8.06636e+06	979568		8.13847e+06	1.34961e+06
Carbohydrate_Metabolism	8.06059e+06	1.5767e+06		7.75932e+06	1.19971e+06
Replication_and_Repair	5.9799e+06	873719		5.0311e+06	631033	*
Energy_Metabolism	6.64819e+06	2.42109e+06		3.99049e+06	525873
Poorly_Characterized	4.59655e+06	899104		4050916	415704
Metabolism_of_Cofactors_and_Vitamins	4.31873e+06	1.02206e+06		3.19145e+06	398814
Cellular_Processes_and_Signaling	3.5004e+06	1.13023e+06		3.18362e+06	422770
Translation	3.60166e+06	537477		2.89665e+06	333024	*
Lipid_Metabolism	2.68303e+06	329904		2829807	447597
Xenobiotics_Biodegradation_and_Metabolism	2518326	526637		2.94719e+06	605887	*
Cell_Motility	2.29957e+06	601804		3.04699e+06	631521
Nucleotide_Metabolism	2.75279e+06	375125		2.42326e+06	298720
Metabolism	2395526	603702		2.06584e+06	267577
Genetic_Information_Processing	2422254	575189		1.75387e+06	208362
Signal_Transduction	2.11477e+06	435901		2.03833e+06	265870
Folding,_Sorting_and_Degradation	2.16954e+06	502757		1.60672e+06	178282	*
Transcription	1.88374e+06	637713		1.87094e+06	253983
Enzyme_Families	2.02672e+06	600447		1.42101e+06	165160
Metabolism_of_Terpenoids_and_Polyketides	1.74324e+06	243978		1.54714e+06	276799	*
Metabolism_of_Other_Amino_Acids	1.56852e+06	209993		1.58013e+06	207511
Glycan_Biosynthesis_and_Metabolism	1.67823e+06	498482		1.31254e+06	187565
Biosynthesis_of_Other_Secondary_Metabolites	819507	163529		676567	120232
Cell_Growth_and_Death	552837	124962		514589	150228
Infectious_Diseases	534386	151811		379830	41141.5	*
Neurodegenerative_Diseases	232234	130786		336620	98931.2
Endocrine_System	310193	113560		249156	88394.4
Transport_and_Catabolism	204084	24923.9		236236	48408.9	*
Cancers	147063	35048		151534	41558.1
Signaling_Molecules_and_Interaction	142160	19322.4		139017	13534.7

## Sheet: Sheet2
PICRUSt metabolic prediction (level2)
	Before redrying									After redrying
././@LongLink0000000000000000000000000000015000000000000011561 Lustar rootrootPICRUSt_heatmap_all.fna_stage_group_30_level1.result/KEGG_prediction/Absolute/Genes.level2.absolute.matPICRUSt_heatmap_all.fna_stage_group_30_level1.result/KEGG_prediction/Absolute/Genes.level2.absolute.0000664000175000017500000003763514404234541034360 0ustar novomagicnovomagicKO_Hierarchy	N3C	N3B	G3C	B3C	F3C	M3C	H3C	L3C	L3B	N4C	N4B	G4C	B4C	F4C	M4C	H4C	L4C	L4B
Membrane_Transport	14749423	12837219	12942868	10799627	8376994	10367932	9156496	10813020	12736124	12283305	14045641	11888705	10620395	9227416	10207475	11808056	10864650	15054466
Amino_Acid_Metabolism	8954668	8781240	10888741	8355992	7038261	6987780	6328162	7920685	7990691	8157089	8612976	7933265	8498338	6944725	7464941	8052818	8061431	8927235
Carbohydrate_Metabolism	8305715	7972325	10345750	7627903	6712164	6699434	6513461	7244646	8412506	7970919	8453555	7593138	7866363	6490367	7087830	8160969	7748572	9257608
Replication_and_Repair	5121166	5115988	6413351	4949276	4646540	4299371	4366474	4982306	5385449	5194208	5385015	4884555	5024243	4288696	4481699	5850858	5102871	5946490
Energy_Metabolism	4263963	4159359	5015583	4038918	3674581	3591654	3114884	3910366	4145087	4050965	4288974	3875168	4098703	3547455	3789180	6005031	3891047	4611312
Poorly_Characterized	4454067	4191025	4360569	4016676	3759456	3670337	3332281	4025918	4647915	4240534	4662153	4047827	4069808	3603508	3695561	4595578	3889506	5239701
Metabolism_of_Cofactors_and_Vitamins	3401978	3427231	3930728	3165230	3057854	2847795	2502625	3108688	3280940	3284175	3439636	3102655	3252927	2832730	2940365	4032113	3068863	3653364
Cellular_Processes_and_Signaling	3383329	3237463	2840864	2969191	3090796	2874051	2721523	3433478	4101889	3423577	3879533	3198189	3227602	2774354	2821648	3636115	3021457	4651472
Translation	2963743	2967127	3578357	2885890	2636835	2445534	2592233	2882077	3118096	3013476	3126330	2764848	2881919	2467863	2564073	3461716	2963004	3408030
Lipid_Metabolism	3135021	3009399	3708936	2934252	2496164	2440271	2177827	2806412	2759981	2786492	2965140	2802136	2967051	2428161	2641534	2704228	2755735	3082254
Xenobiotics_Biodegradation_and_Metabolism	3417229	3362542	4098681	3080204	2510988	2655468	2077215	2705264	2617107	2818314	2985960	3012306	3400643	2504937	2908941	2523911	2930456	2879639
Cell_Motility	3196538	3322084	2879332	2707753	3801617	2798213	1861100	3985400	2870883	2844369	3213923	2996457	2897475	2840164	2737125	2503839	2738107	3562068
Nucleotide_Metabolism	2548979	2519787	3063957	2365448	2228158	2111109	2066477	2380687	2524757	2498125	2609722	2346154	2351442	2065243	2179359	2689893	2393629	2795923
Metabolism	2219414	2059594	2345307	1986565	1809705	1812603	1698589	2156924	2503866	2150936	2377739	2037450	2021610	1726545	1869066	2430652	2004710	2769770
Genetic_Information_Processing	2002503	1879982	1882026	1756325	1604785	1557383	1436637	1633450	2031706	1927759	2086666	1704853	1819912	1529397	1569603	2295596	1639664	2310129
Signal_Transduction	2201968	2113960	1964367	1833037	2153272	1868022	1531291	2387615	2291463	2034403	2296267	2045574	1945513	1808816	1853579	2188902	1948684	2646061
Folding,_Sorting_and_Degradation	1631071	1581320	1866850	1590163	1496199	1358949	1393210	1694908	1847814	1679525	1770619	1540451	1593737	1365403	1413330	2102475	1637556	2033570
Transcription	2046949	1883010	2108100	1790629	1554752	1561663	1648577	1963190	2281619	1996067	2183889	1860349	1830570	1483633	1603475	2000567	1832729	2554665
Enzyme_Families	1438675	1384439	1586801	1338576	1357190	1193172	1232810	1580671	1676741	1461295	1568095	1370219	1324679	1170533	1236886	1959098	1419257	1864120
Metabolism_of_Terpenoids_and_Polyketides	1669904	1654559	2155185	1628516	1312655	1386335	1217713	1421064	1478358	1528929	1579431	1503669	1631038	1378154	1490081	1664624	1548498	1593397
Metabolism_of_Other_Amino_Acids	1739950	1708479	1927878	1580995	1497913	1402331	1202087	1569581	1591982	1592763	1692519	1542185	1702990	1378856	1480454	1578665	1527731	1803980
Glycan_Biosynthesis_and_Metabolism	1410727	1292661	1283607	1266042	1174875	1126749	1173684	1329985	1754528	1427332	1611086	1319345	1247846	1093346	1127817	1684437	1297677	1954031
Biosynthesis_of_Other_Secondary_Metabolites	752021	766976	913058	671840	633450	601496	493362	636798	620106	665697	698261	675690	691645	587343	623395	768875	680070	691668
Cell_Growth_and_Death	650322	740481	594705	505161	581436	541049	275126	395345	347678	516557	566488	528154	593434	521183	523208	454559	418120	445726
Infectious_Diseases	402884	397955	367150	358910	392072	342029	328695	361947	466831	410691	458830	368883	404204	340947	342972	511349	343587	539065
Neurodegenerative_Diseases	405895	484807	325487	342089	435352	352591	166632	269325	247406	344494	373483	351690	427624	355828	338809	207490	273228	315649
Endocrine_System	206420	201926	463615	258521	217627	178378	190200	298328	227389	215119	184366	214941	222710	194765	231590	306647	277801	213098
Transport_and_Catabolism	226681	235085	348269	242288	244411	213603	167107	238929	209748	222023	215615	226211	237736	216017	231853	211148	236194	221181
Cancers	182729	211217	163201	153078	184802	160568	79871	110521	117816	156497	170099	150985	185538	161339	159218	125624	126958	147004
Signaling_Molecules_and_Interaction	142617	137632	156652	137418	144225	121812	120158	159082	131556	134023	140045	137146	136742	118499	128947	146670	137318	153494
	Before redrying			After redrying		Significant difference analysis
././@LongLink0000000000000000000000000000015000000000000011561 Lustar rootrootPICRUSt_heatmap_all.fna_stage_group_30_level1.result/KEGG_prediction/Absolute/Genes.level2.absolute.matPICRUSt_heatmap_all.fna_stage_group_30_level1.result/KEGG_prediction/Absolute/Genes.level2.absolute.0000664000175000017500000003763514404234541034360 0ustar novomagicnovomagicKO_Hierarchy	Average	SD		Average	SD
Membrane_Transport	11419967	2.04293e+06		1.17778e+07	1.84703e+06	no
Amino_Acid_Metabolism	8.13847e+06	1.34961e+06		8.07254e+06	599174
Carbohydrate_Metabolism	7.75932e+06	1.19971e+06		7.8477e+06	787635
Replication_and_Repair	5.0311e+06	631033		5.12874e+06	554040
Energy_Metabolism	3.99049e+06	525873		4.23976e+06	728786
Poorly_Characterized	4050916	415704		4.22713e+06	523550
Metabolism_of_Cofactors_and_Vitamins	3.19145e+06	398814		3.28965e+06	374484
Cellular_Processes_and_Signaling	3.18362e+06	422770		3.40377e+06	590760
Translation	2.89665e+06	333024		2961251	340240
Lipid_Metabolism	2829807	447597		2.79253e+06	196544
Xenobiotics_Biodegradation_and_Metabolism	2.94719e+06	605887		2.88501e+06	267917
Cell_Motility	3.04699e+06	631521		2.92595e+06	307508
Nucleotide_Metabolism	2.42326e+06	298720		2436610	236745
Metabolism	2.06584e+06	267577		2.15428e+06	320757
Genetic_Information_Processing	1.75387e+06	208362		1.87595e+06	298725
Signal_Transduction	2.03833e+06	265870		2085311	260337
Folding,_Sorting_and_Degradation	1.60672e+06	178282		1.68185e+06	252606
Transcription	1.87094e+06	253983		1.92733e+06	315041
Enzyme_Families	1.42101e+06	165160		1.48602e+06	269167
Metabolism_of_Terpenoids_and_Polyketides	1.54714e+06	276799		1.54642e+06	85186.8
Metabolism_of_Other_Amino_Acids	1.58013e+06	207511		1.5889e+06	128421
Glycan_Biosynthesis_and_Metabolism	1.31254e+06	187565		1.4181e+06	282501
Biosynthesis_of_Other_Secondary_Metabolites	676567	120232		675849	50449.9
Cell_Growth_and_Death	514589	150228		507492	57461.3
Infectious_Diseases	379830	41141.5		413392	74671.5
Neurodegenerative_Diseases	336620	98931.2		332033	62497
Endocrine_System	249156	88394.4		229004	39154
Transport_and_Catabolism	236236	48408.9		224220	9450.93
Cancers	151534	41558.1		153696	19153.4
Signaling_Molecules_and_Interaction	139017	13534.7		136987	9943.72
