# Supplementary material for: Characterization of bacterial community in tobacco leaves at flue-curing and redrying processing stages
Source: Sci Rep. 2023 Aug 16;13:13333. doi: 10.1038/s41598-023-40502-0 (PMC10432385; doi:10.1038/s41598-023-40502-0)
Supplement: Supplementary file 2 — Supplementary Information 2. [file 41598_2023_40502_MOESM2_ESM.xlsx]

## Sheet: Sheet1
The relative abundance of bacteria at the level of phylum
Stage	Before flue-curing
Taxonomy	N1C	N1B	G1C	B1C	F1C	M1C	H1C	L1C	L1B
Proteobacteria	0.929689	0.913772	0.64872	0.837232	0.912526	0.924291	0.989343	0.641799	0.686782
Actinobacteriota	0.0429066	0.0109343	0.170796	0.0636678	0.0346021	0.0311419	0.000138408	0.0953633	0.0672664
Firmicutes	0.016609	0.00442907	0.0764014	0.0881661	0.0336332	0.0137024	0.010519	0.237509	0.0613149
Others	0.0107958	0.0708651	0.104083	0.0109343	0.0192388	0.0308651	2.2031e-16	0.0253287	0.184637
Stage	After flue-curing
Taxonomy	N2C	N2B	G2C	B2C	F2C	M2C	H2C	L2C	L2B
Proteobacteria	0.921246	0.888997	0.291488	0.956401	0.809965	0.780761	0.831696	0.656332	0.546851
Actinobacteriota	0.0485813	0.0597924	0.466021	0.0123183	0.089827	0.109343	0.0597924	0.0986851	0.080692
Firmicutes	0.0204844	0.0119031	0.146298	0.0262976	0.0588235	0.0200692	0.047474	0.218131	0.130796
Others	0.00968858	0.039308	0.0961938	0.0049827	0.0413841	0.089827	0.0610381	0.0268512	0.241661
Stage	Before redrying
Taxonomy	N3C	N3B	G3C	B3C	F3C	M3C	H3C	L3C	L3B
Proteobacteria	0.951696	0.984637	0.611073	0.760277	0.973841	0.92263	0.461453	0.746436	0.791142
Actinobacteriota	0.026436	0.00179931	0.366505	0.154187	0.0179931	0.0383391	0.176055	0.0752941	0.0795848
Firmicutes	0.0160554	0.00581315	0.00885813	0.019654	0.00346021	0.00346021	0.265606	0.120692	0.0415225
Others	0.00581315	0.00775087	0.013564	0.0658824	0.00470588	0.0355709	0.0968858	0.0575779	0.0877509
Stage	After redrying
Taxonomy	N4C	N4B	G4C	B4C	F4C	M4C	H4C	L4C	L4B
Proteobacteria	0.734671	0.924567	0.852734	0.790865	0.847336	0.827958	0.752249	0.653979	0.891349
Actinobacteriota	0.168858	0.0123183	0.0703114	0.0361246	0.0606228	0.0975779	0.12	0.137993	0.0192388
Firmicutes	0.0653287	0.0462284	0.0404152	0.0123183	0.023391	0.0124567	0.0591003	0.0744637	0.0261592
Others	0.0311419	0.0168858	0.0365398	0.160692	0.0686505	0.0620069	0.0686505	0.133564	0.0632526
	Before flue-curing		After flue-curing		Significant difference analysis
	mean	sd	mean	sd
Proteobacteria	0.831572	0.135495	0.742637	0.212794	no
Actinobacteriota	0.0574241	0.0515918	0.113895	0.135261	*
Firmicutes	0.0602537	0.07317	0.0755863	0.072493	no
Others	0.0222837	0.0280424	0.0466128	0.0446978	no
	Before redrying		After redrying		Significant difference analysis
	mean	sd	mean	sd
Proteobacteria	0.800354	0.179302	0.808412	0.0843961	no
Actinobacteriota	0.104022	0.115222	0.0803383	0.0545826
Firmicutes	0.0539023	0.0876556	0.0399846	0.0229821
Others	0.0202384	0.0296072	0.0535948	0.0470632
	Before flue-curing		After redrying		Significant difference analysis
	mean	sd	mean	sd
Proteobacteria	0.831572	0.135495	0.808412	0.0843961	no
Actinobacteriota	0.0574241	0.0515918	0.0803383	0.0545826
Firmicutes	0.0602537	0.07317	0.0399846	0.0229821
Others	0.0222837	0.0280424	0.0535948	0.0470632
	Before flue-curing		Before redrying		Significant difference analysis
	mean	sd	mean	sd
Proteobacteria	0.831572	0.135495	0.800354	0.179302	no
Actinobacteriota	0.0574241	0.0515918	0.104022	0.115222
Firmicutes	0.0602537	0.07317	0.0539023	0.0876556
Others	0.0222837	0.0280424	0.0202384	0.0296072
“no” represents no statistical difference between groups (p ≥ 0.05）

## Sheet: Sheet2
The relative abundance of bacteria at the level of genus
Stage	Before flue-curing
Taxonomy	N1C	N1B	G1C	B1C	F1C	M1C	H1C	L1C	L1B
Pantoea	0.0152249	0.00124567	0.000968858	0.0672664	0.0131488	0.00138408	0.576609	0.00221453	0.00816609
Sphingomonas	0.25481	0.390865	0.191696	0.0734948	0.144775	0.173564	0.000138408	0.124429	0.0689273
Pseudomonas	0.28609	0.0192388	0.057301	0.259931	0.429619	0.0521799	0.0395848	0.093564	0.133149
Methylobacterium	0.11128	0.409273	0.212318	0.0340484	0.0152249	0.21564	0	0.118754	0.0250519
others	0.332595	0.179377	0.537716	0.56526	0.397232	0.557232	0.383668	0.661038	0.764706
Stage	After flue-curing
Taxonomy	N2C	N2B	G2C	B2C	F2C	M2C	H2C	L2C	L2B			0.0152249	0.00359862	0.25481	0.351557	0.28609	0.0853979	0.11128	0.169273	0.332595	0.390173
Pantoea	0.00249135	0.00401384	0.00539792	0.0101038	0.00249135	0.00802768	0.047474	0.0155017	0.0112111			0.00124567	0.00221453	0.390865	0.523322	0.0192388	0.0471972	0.409273	0.208858	0.179377	0.218408
Sphingomonas	0.209965	0.361522	0.0398616	0.0444291	0.0541176	0.214394	0.0483045	0.0470588	0.0434602			0.000968858	0.000692042	0.191696	0.253702	0.057301	0.0764014	0.212318	0.176471	0.537716	0.492734
Pseudomonas	0.29218	0.0228374	0.087474	0.256747	0.363322	0.0608997	0.505329	0.216194	0.0943945			0.0672664	0.00705882	0.0734948	0.107128	0.259931	0.143253	0.0340484	0.16	0.56526	0.582561
Methylobacterium	0.0168858	0.318754	0.0550865	0.00650519	0.0492734	0.240554	0.00304498	0.0257439	0.0231142			0.0131488	0.00304498	0.144775	0.486782	0.429619	0.0880277	0.0152249	0.16872	0.397232	0.253426
others	0.478478	0.292872	0.81218	0.682215	0.530796	0.476125	0.395848	0.695502	0.82782			0.00138408	0.0117647	0.173564	0.318754	0.0521799	0.0896886	0.21564	0.35045	0.557232	0.229343
												0.576609	0.0553633	0.000138408	0.0416609	0.0395848	0.130242	0	0.0149481	0.383668	0.757785
Stage	Before redrying											0.00221453	0.00595156	0.124429	0.0382007	0.093564	0.159862	0.118754	0.046782	0.661038	0.749204
Taxonomy	N3C	N3B	G3C	B3C	F3C	M3C	H3C	L3C	L3B			0.00816609	0.0466436	0.0689273	0.10173	0.133149	0.151142	0.0250519	0.0195156	0.764706	0.680969
Pantoea	0.00359862	0.00221453	0.000692042	0.00705882	0.00304498	0.0117647	0.0553633	0.00595156	0.0466436
Sphingomonas	0.351557	0.523322	0.253702	0.107128	0.486782	0.318754	0.0416609	0.0382007	0.10173
Pseudomonas	0.0853979	0.0471972	0.0764014	0.143253	0.0880277	0.0896886	0.130242	0.159862	0.151142
Methylobacterium	0.169273	0.208858	0.176471	0.16	0.16872	0.35045	0.0149481	0.046782	0.0195156
others	0.390173	0.218408	0.492734	0.582561	0.253426	0.229343	0.757785	0.749204	0.680969
Stage	After redrying
Taxonomy	N4C	N4B	G4C	B4C	F4C	M4C	H4C	L4C	L4B
Pantoea	0.00235294	0.0195156	0.00678201	0.0246367	0.00816609	0.00581315	0.11737	0.00858131	0.0211765
Sphingomonas	0.201246	0.266159	0.373564	0.295087	0.229481	0.202215	0.0788927	0.114879	0.107682
Pseudomonas	0.0715571	0.138408	0.141038	0.089827	0.157509	0.0776471	0.161246	0.122491	0.161522
Methylobacterium	0.127889	0.157785	0.0977163	0.172457	0.312249	0.333426	0.0525952	0.0977163	0.0553633
others	0.596955	0.418131	0.3809	0.417993	0.292595	0.3809	0.589896	0.656332	0.654256
	Before flue-curing		After flue-curing		Significant difference analysis
	mean	sd	mean	sd
Pantoea	0.0762476	0.188799	0.011857	0.0140476	no
Sphingomonas	0.158078	0.115257	0.118124	0.116242
Pseudomonas	0.152295	0.141274	0.211042	0.160208
Methylobacterium	0.126844	0.133597	0.0821069	0.114996
others	0.486536	0.179668	0.57687	0.186713
	Before redrying		After redrying		Significant difference analysis
	mean	sd	mean	sd	no
Pantoea	0.015148	0.0206967	0.0238216	0.0359348
Sphingomonas	0.246982	0.185878	0.207689	0.0963857
Pseudomonas	0.107912	0.0390972	0.124583	0.036197
Methylobacterium	0.146113	0.106624	0.156355	0.102817
others	0.483845	0.221144	0.487551	0.136536
	Before flue-curing		After redrying		Significant difference analysis
	mean	sd	mean	sd	no
Pantoea	0.0762476	0.188799	0.0238216	0.0359348
Sphingomonas	0.158078	0.115257	0.207689	0.0963857
Pseudomonas	0.152295	0.141274	0.124583	0.036197
Methylobacterium	0.126844	0.133597	0.156355	0.102817
others	0.486536	0.179668	0.487551	0.136536
	Before flue-curing		Before redrying		Significant difference analysis
	mean	sd	mean	sd
Pantoea	0.0762476	0.188799	0.015148	0.0206967	no
Sphingomonas	0.158078	0.115257	0.246982	0.185878	*
Pseudomonas	0.152295	0.141274	0.107912	0.0390972	no
Methylobacterium	0.126844	0.133597	0.146113	0.106624	no
others	0.486536	0.179668	0.483845	0.221144
“sd” represents standard deviation
“no” represents no statistical difference between groups (p ≥ 0.05）
“*” represents a statistical difference between groups (p < 0.05）
